# Supplementary material for: Neonatal and adult cardiac fibroblasts exhibit inherent differences in cardiac regenerative capacity
Source: J Biol Chem. 2023 Apr 10;299(5):104694. doi: 10.1016/j.jbc.2023.104694 (PMC10193010; doi:10.1016/j.jbc.2023.104694)
Supplement: Supporting Table S1 [file mmc1.xlsx]

## Sheet: Sheet1
Supplementary Table 1. Raw expression values for heatmaps
Expression values for the listed genes are shown relative to the housekeeping gene Gapdh
Neonatal Cardiac Fibroblasts
																			Adult CF + control siRNA			Adult CF + Epas1 siRNA
	Cells only			NegmiR				miR combo											N1	N2	N3	N1	N2	N3
Gene	Replicate-1	Replicate-2	Replicate-3	Replicate-1	Replicate-2	Replicate-3	Replicate-4	Replicate-1	Replicate-2	Replicate-3	Replicate-4							IL1b	8.82917e-06	0.000141405	0.000147972	0.000176344	0.000106063	9.28896e-05
IL1b	7.32817e-05	3.3987e-05	3.99776e-05															IFNb	0.000322987	0.000291218	0.000134947	0.000330251	0.000374045	0.000103205
IFNb	5.96068e-05	5.77292e-05	9.44388e-05															IL10	7.99964e-06	8.84909e-06	1.14998e-05	1.02369e-05	9.94375e-06	9.66209e-06
IL10	6.06548e-06	5.67284e-06	6.78528e-06															CCL2	0.0346578	0.018282	0.0563484	0.0404384	0.024127	0.0419164
CCL2	0.0185707	0.016418	0.0183517															CCL5	0.00489369	0.00243029	0.00411543	0.00596245	0.00840355	0.00179973
CCL5	0.000809255	0.000436193	0.0023049															IL6	0.0095165	0.0340757	0.019367	0.0161741	0.0120575	0.0132187
IL6	0.00260428	0.00327422	0.00275079															Col1a1	1.01136	1.03931	1.81192	1.54081	0.487603	1.04217
Col1a1	1.42956	1.3255	1.47554															Col2a1	0.112795	0.0952767	0.171502	0.0952959	0.090972	0.127753
Col2a1	0.310041	0.293289	0.309012															Mmp2	0.0164901	0.0175204	0.0140106	0.0169845	0.0119336	0.0225815
Mmp2	0.0323607	0.0428071	0.0449109															Mmp9	4.33014e-06	3.68363e-05	5.77359e-05	1.21369e-05	3.43815e-05	4.86984e-05
Mmp9	8.1117e-06	5.54145e-06	7.3044e-06															Timp1	0.406261	1.08889	0.343067	0.408598	0.295724	0.274512
Timp1	0.073938	0.0570002	0.0527669															Tgfb	0.0152789	0.0187427	0.019519	0.0126489	0.0117607	0.00800147
Tgfb	0.00644675	0.00624738	0.00643001
Actn2				2.51865e-05	3.39891e-05	4.59723e-05	1.08301e-05	0.000357657	0.000483829	0.000136786	0.000174713
Myh6				0.000106221	9.39387e-06	0.000178853	1.7479e-05	0.00149028	0.00217844	0.0014319	0.00146288
Tnni3				6.47407e-05	2.22068e-05	9.11914e-05	4.30257e-05	0.000310084	0.000274738	0.000114102	0.000290224
Nebl				3.47209e-05	9.57369e-05	5.10701e-05	9.65346e-05	0.000116843	0.000180431	0.000124037	0.000116793
Tnnt2				0.122954	0.195282	0.146249	0.175351	0.85542	0.959024	0.827395	1.60333
Ttn				3.87184e-06	1.50007e-06	0	2.97118e-06	4.64335e-05	0.000156373	1.49523e-05	1.92322e-05
Myoz2				3.92537e-05	0.000162619	8.91617e-05	0.000113124	0.000476317	0.0011689	0.00115658	0.000820342
Mypn				3.06883e-05	0	0	9.64148e-07	0.000216127	6.79826e-05	5.41113e-05	0.000220079
Tnnc1				8.39387e-05	5.15446e-05	3.17375e-06	8.18129e-05	0.000464964	0.000769902	0.000364385	0.000330547
Tnni1				0.000780098	0.000819068	0.00111352	0.00107569	0.0109405	0.0243747	0.00715672	0.00746485
Scn5a				2.79875e-06	2.99191e-05	9.98914e-06	1.80667e-05	7.19961e-05	2.38085e-05	3.74501e-05	4.69612e-05
Kcnh2				0.000158706	0.000152972	0.00010962	0.00018734	0.000667742	0.000668941	0.000454729	0.000884518
Cacna1c				4.39133e-05	1.27466e-05	5.02105e-05	4.22383e-05	0.000234804	0.000187228	0.000203978	0.000211314
Ryr2				5.05301e-05	4.77755e-05	3.10112e-05	1.43322e-05	0.000199739	7.78645e-05	8.37272e-05	0.000214409
Adult Cardiac Fibroblasts
	Cells only			Control siRNA				Epas1 siRNA				Cebpd siRNA			Mmp1b siRNA			Mmp8 siRNA			Prrx1 siRNA			Sox9 siRNA			negmiR + control siRNA				miR combo + control siRNA				miR combo + Cebpd siRNA				miR combo + Epas1 siRNA				miR combo + Mmp1b siRNA				miR combo + Mmp8 siRNA
Gene	Replicate-1	Replicate-2	Replicate-3	Replicate-1	Replicate-2	Replicate-3	Replicate-4	Replicate-1	Replicate-2	Replicate-3	Replicate-4	Replicate-1	Replicate-2	Replicate-3	Replicate-1	Replicate-2	Replicate-3	Replicate-1	Replicate-2	Replicate-3	Replicate-1	Replicate-2	Replicate-3	Replicate-1	Replicate-2	Replicate-3	Replicate-1	Replicate-2	Replicate-3	Replicate-4	Replicate-1	Replicate-2	Replicate-3	Replicate-4	Replicate-1	Replicate-2	Replicate-3	Replicate-4	Replicate-1	Replicate-2	Replicate-3	Replicate-4	Replicate-1	Replicate-2	Replicate-3	Replicate-4	Replicate-1	Replicate-2	Replicate-3
IL1b	0.000158252	0.000141405	0.000147972	8.82917e-06	0.000141405	0.000147972		0.000176344	0.000106063	9.28896e-05
IFNb	0.000322987	0.000291218	0.000134947	0.000322987	0.000291218	0.000134947		0.000330251	0.000374045	0.000103205
IL10	7.99964e-06	8.84909e-06	1.14998e-05	7.99964e-06	8.84909e-06	1.14998e-05		1.02369e-05	9.94375e-06	9.66209e-06
CCL2	0.0346578	0.0733606	0.0563484	0.0346578	0.018282	0.0563484		0.0404384	0.024127	0.0419164
CCL5	0.00489369	0.00443029	0.00411543	0.00489369	0.00243029	0.00411543		0.00596245	0.00840355	0.00179973
IL6	0.0095165	0.0340757	0.019367	0.0095165	0.0340757	0.019367		0.0161741	0.0120575	0.0132187
Col1a1	0.444297	1.01136	1.03931	1.01136	1.03931	1.81192		1.54081	0.487603	1.04217
Col2a1	0.112795	0.0952767	0.171502	0.112795	0.0952767	0.171502		0.0952959	0.090972	0.127753
Mmp2	0.0164901	0.0175204	0.0140106	0.0164901	0.0175204	0.0140106		0.0169845	0.0119336	0.0225815
Mmp9	4.33014e-05	3.68363e-05	5.77359e-05	4.33014e-06	3.68363e-05	5.77359e-05		1.21369e-05	3.43815e-05	4.86984e-05
Timp1	0.406261	1.08889	0.343067	0.406261	1.08889	0.343067		0.408598	0.295724	0.274512
Tgfb	0.0152789	0.0281136	0.0195193	0.0152789	0.0187427	0.019519		0.0126489	0.0117607	0.00800147
Epas1				0.0187106	0.0227183	0.0536603		0.00407213	0.00115978	0.0064343
Cebpd				0.0139465	0.0159	0.01036						0.000964	0.00118	0.00733
Mmp1b				2.05572e-05	4.19782e-05	8.81304e-05									3.17698e-06	1.32835e-06	2.24956e-06
Mmp8				0.000171956	0.00044	0.000241												9.68e-05	9.63e-05	1.67e-05
Prrx1				0.0182528	0.01841	0.01348															0.00293	0.00716	0.00478
Sox9				0.0206932	0.0308	0.02842																		0.00801	0.00918	0.0127
Myh6				0	0	0.000160011	0.000141336	1.6776e-06	0	0.000494064	2.78822e-05																1.43269e-05	1.02139e-05	2.89747e-05	1.57207e-05	6.56798e-06	7.94677e-06	3.8484e-05	1.43428e-05	4.3484e-05	6.6812e-05	0.000195223	5.0748e-05	1.94246e-05	1.33632e-05	2.7211e-05	5.65991e-05	0.000165481	1.67292e-05	0.000130378	2.99295e-05	1.77295e-05	1.77028e-05	4.00752e-05
Actn2				0	2.90898e-05	0	8.32903e-06	1.8188e-06	8.7644e-05	2.33344e-06	8.1826e-06																6.14803e-06	5.83317e-06	1.5097e-05	1.59922e-05	2.58299e-05	1.22029e-05	1.54566e-05	1.41703e-05	3.25724e-05	0.000128916	6.20285e-05	5.61457e-05	0.000266032	0.000189287	0.00016074	0.000135577	3.11103e-05	4.27141e-05	3.74303e-05	2.6311e-05	4.47964e-05	4.47813e-05	3.38305e-05
Tnni3				5.13487e-05	3.18432e-05	1.21243e-05	2.87752e-05	2.70558e-05	6.52296e-05	4.2839e-05	4.86278e-05																0.000918176	0.00097203	0.00145815	0.000848133	0.000179959	0.000104594	0.000915132	0.000881371	0.00129834	0.000630653	0.00156889	0.00100662	0.000328713	0.000383992	0.000523296	0.00185937	0.00167623	0.00224287	0.00176593	0.00102664	0.00189909	0.00161534	0.00148556
Ttn																											1.8282e-06	9.37923e-07	8.96976e-07	1.72031e-06	1.03727e-06	4.72686e-07	6.53485e-07	1.36813e-06	2.29202e-05	1.54862e-05	3.05863e-05	1.19414e-05	4.0671e-05	7.87337e-06	1.41638e-05	1.47395e-05	1.78652e-06	4.45327e-06	9.35317e-06	1.14632e-05	1.20687e-05	2.01168e-06	1.86442e-06
Myoz2				1.63307e-05	0.000202995	1.34661e-05	7.99078e-05	1.54289e-05	0.000354564	1.83586e-05	0.000100756																4.38564e-05	6.85859e-05	8.10674e-05	0.000176009	5.44095e-05	3.20355e-05	0.000229199	0.00025519	0.000718064	0.000268861	0.000705605	0.000608285	0.00623815	0.00404233	0.00182029	0.00542342	0.00155654	0.00152398	0.00100954	0.000435198	0.000248282	0.000173123	0.000173173
Nebl				8.4246e-05	0.000645807	5.73715e-05	0.00026277	6.82631e-05	0.000617431	4.92724e-05	0.000235391																7.26047e-05	9.64774e-05	8.76398e-05	3.3492e-05	2.31119e-05	1.16856e-05	6.94857e-05	2.4849e-05	0.000249096	9.78839e-05	0.000211394	9.65654e-05	0.000811248	0.000262431	0.000407094	0.000620564	7.35154e-05	5.07292e-05	4.20695e-05	5.1601e-05	5.4774e-05	6.3852e-05	5.07956e-05
Cacna1c				1.98542e-05	1.31422e-05	1.95816e-05	2.01706e-05	2.34365e-05	2.0176e-05	2.18685e-05	1.53599e-05																0.00104268	0.000972455	0.00186115	0.00120081	0.00038564	0.000160736	0.00139463	0.00161	0.00261167	0.00158201	0.000509483	0.000722736	0.00129443	0.00256738	0.00225146	0.0014121	0.00032932	0.00148213	0.00201908	0.000328126	0.00231405	0.00209305	0.00226385
Tnni1				0.00112399	0.00110457	0.000349865	0.000554959	0.00125296	0.00112773	0.000924602	0.000591078																0.000218492	0.000229355	0.000201504	0.000285462	2.4462e-05	1.20942e-05	0.000169945	0.000201748	0.000147425	0.000269641	0.000245843	0.000438821	0.000579422	0.000698484	0.000788417	0.00033149	0.000421283	0.000153324	6.68654e-05	0.000401157	0.000142359	0.000106756	9.99733e-05
Tnnt2				0.0113771	0.0822398	0.0154351	0.0499925	0.0151436	0.0577274	0.0207212	0.0317499																0.00438718	0.0042192	0.00383919	0.00553301	0.000897745	0.000658999	0.00626745	0.00763934	0.0115388	0.00520974	0.0161133	0.0464492	0.0770866	0.0326235	0.0326028	0.0209501	0.0263292	0.0137296	0.0164282	0.0170558	0.0190067	0.017618	0.0129047
Ryr2				2.4231e-06	0	1.00747e-06	9.282e-06	1.34219e-06	1.5775e-05	1.41488e-06	4.79247e-06																8.23432e-07	7.52248e-07	1.19098e-06	1.95993e-06	1.25406e-06	3.97074e-06	1.57115e-05	1.41891e-05	8.58057e-06	5.86176e-06	7.48374e-06	1.39138e-05	9.00323e-05	0.000146466	0.000137051	2.88113e-05	2.78448e-05	2.21453e-05	2.85743e-06	1.443e-05	1.9495e-05	5.74199e-06	1.33814e-05
Mypn																											1.46335e-05	9.51025e-06	1.55972e-05	2.33525e-06	4.17987e-06	1.47254e-06	2.42447e-05	4.03076e-06	1.66702e-05	2.15019e-05	4.76097e-05	1.22122e-06	6.67899e-05	4.20313e-05	4.49565e-05	6.07943e-05	2.45342e-05	2.4173e-05	3.38857e-05	4.5625e-06	2.16587e-05	1.62276e-05	1.86972e-05
Scn5a				3.1352e-06	3.8702e-05	6.32768e-05	2.30213e-05	9.72482e-05	5.59031e-05	0.000604032	7.5232e-06																6.88111e-06	1.56041e-05	1.36678e-05	2.22197e-05	5.41909e-06	7.44208e-06	7.64036e-06	8.82669e-06	8.75125e-05	2.15844e-05	1.56084e-05	4.015e-05	0.00010834	0.000247222	0.00026873	3.49777e-05	1.48013e-05	7.32501e-06	3.58044e-06	2.55923e-06	2.22981e-05	2.1044e-05	6.38781e-06
Kcnh2																											0.00016598	0.000257832	0.00033462	0.000254075	0.000161772	5.86572e-05	0.000770315	0.000394923	0.0017079	0.000729678	0.000952885	0.00057753	0.00131676	0.000601954	0.000531217	0.000515071	0.000970289	0.000715445	0.000652467	0.000371404	0.0010325	0.000913227	0.000849304
Tnnc1				0.000219655	0.000116947	4.15305e-05	4.52679e-05	0.00013971	0.000340223	5.31499e-05	6.08757e-05																2.76168e-05	2.72741e-05	2.72803e-05	4.16735e-05	4.85517e-06	4.05854e-06	3.71903e-05	6.37581e-05	4.68225e-05	0.00010232	5.97241e-05	0.000171064	0.000196945	0.00030226	0.000164831	0.000132995	5.8105e-05	0.000123382	4.0869e-05	2.19022e-05	5.27801e-05	6.84723e-05	2.97693e-05
Kcnj2				0.0056487	0.00117302	0.0037157	0.00200336	0.00466166	0.000555907	0.00250679	0.00218538
[truncated: 9 more columns]
