# Supplementary material for: Neonatal and adult cardiac fibroblasts exhibit inherent differences in cardiac regenerative capacity
Source: J Biol Chem. 2023 Apr 10;299(5):104694. doi: 10.1016/j.jbc.2023.104694 (PMC10193010; doi:10.1016/j.jbc.2023.104694)
Supplement: Supporting Table S2 [file mmc2.xlsx]

## Sheet: Figure 1A
ANOVA and Bonferroni test reporting for Figure 1A. Legends: N- neonatal cardiac fibroblasts; A- adult cardiac fibroblasts; MC- miR combo
Actn2	F (3, 12) = 10.97	P=0.0009
	Bonferroni's multiple comparisons test	Mean Diff.	95.00% CI of diff.	Below threshold?	Summary	Adjusted P Value
	N-negmiR vs. N-MC	-0.0002595	-0.0004412 to -7.777e-005	Yes	**	0.0043	A-B
	N-negmiR vs. A-negmiR	1.823e-05	-0.0001635 to 0.0002000	No	ns	>0.9999	A-C
	N-negmiR vs. A-MC	1.208e-05	-0.0001697 to 0.0001938	No	ns	>0.9999	A-D
	N-MC vs. A-negmiR	0.0002777	9.600e-005 to 0.0004595	Yes	**	0.0025	B-C
	N-MC vs. A-MC	0.0002716	8.985e-005 to 0.0004533	Yes	**	0.003	B-D
	A-negmiR vs. A-MC	-6.147e-06	-0.0001879 to 0.0001756	No	ns	>0.9999	C-D
Myh6	F (3, 12) = 75.95	P<0.0001
	Bonferroni's multiple comparisons test	Mean Diff.	95.00% CI of diff.	Below threshold?	Summary	Adjusted P Value
	N-negmiR vs. N-MC	-0.001563	-0.001973 to -0.001152	Yes	****	<0.0001	A-B
	N-negmiR vs. A-negmiR	6.068e-05	-0.0003497 to 0.0004711	No	ns	>0.9999	A-C
	N-negmiR vs. A-MC	6.115e-05	-0.0003493 to 0.0004716	No	ns	>0.9999	A-D
	N-MC vs. A-negmiR	0.001623	0.001213 to 0.002034	Yes	****	<0.0001	B-C
	N-MC vs. A-MC	0.001624	0.001213 to 0.002034	Yes	****	<0.0001	B-D
	A-negmiR vs. A-MC	4.737e-07	-0.0004099 to 0.0004109	No	ns	>0.9999	C-D
Tnni3	F (3, 12) = 10.75	P=0.0010
	Bonferroni's multiple comparisons test	Mean Diff.	95.00% CI of diff.	Below threshold?	Summary	Adjusted P Value
	N-negmiR vs. N-MC	-0.000192	-0.0007792 to 0.0003953	No	ns	>0.9999	A-B
	N-negmiR vs. A-negmiR	-0.0009938	-0.001581 to -0.0004066	Yes	**	0.0011	A-C
	N-negmiR vs. A-MC	-0.000465	-0.001052 to 0.0001222	No	ns	0.1686	A-D
	N-MC vs. A-negmiR	-0.0008019	-0.001389 to -0.0002147	Yes	**	0.0061	B-C
	N-MC vs. A-MC	-0.000273	-0.0008602 to 0.0003142	No	ns	>0.9999	B-D
	A-negmiR vs. A-MC	0.0005289	-5.836e-005 to 0.001116	No	ns	0.0895	C-D
Nebl	F (3, 12) = 8.580	P=0.0026
	Bonferroni's multiple comparisons test	Mean Diff.	95.00% CI of diff.	Below threshold?	Summary	Adjusted P Value
	N-negmiR vs. N-MC	-6.498e-05	-0.0001295 to -5.183e-007	Yes	*	0.0477	A-B
	N-negmiR vs. A-negmiR	-3.038e-06	-6.750e-005 to 6.143e-005	No	ns	>0.9999	A-C
	N-negmiR vs. A-MC	3.723e-05	-2.723e-005 to 0.0001017	No	ns	0.5619	A-D
	N-MC vs. A-negmiR	6.195e-05	-2.520e-006 to 0.0001264	No	ns	0.0629	B-C
	N-MC vs. A-MC	0.0001022	3.775e-005 to 0.0001667	Yes	**	0.0019	B-D
	A-negmiR vs. A-MC	4.027e-05	-2.420e-005 to 0.0001047	No	ns	0.4346	C-D
Tnnt2	F (3, 12) = 30.62	P<0.0001
	Bonferroni's multiple comparisons test	Mean Diff.	95.00% CI of diff.	Below threshold?	Summary	Adjusted P Value
	N-negmiR vs. N-MC	-0.9013	-1.311 to -0.4921	Yes	****	<0.0001	A-B
	N-negmiR vs. A-negmiR	0.1555	-0.2538 to 0.5647	No	ns	>0.9999	A-C
	N-negmiR vs. A-MC	0.1561	-0.2532 to 0.5654	No	ns	>0.9999	A-D
	N-MC vs. A-negmiR	1.057	0.6475 to 1.466	Yes	****	<0.0001	B-C
	N-MC vs. A-MC	1.057	0.6482 to 1.467	Yes	****	<0.0001	B-D
	A-negmiR vs. A-MC	0.0006288	-0.4086 to 0.4099	No	ns	>0.9999	C-D
Ttn	F (3, 12) = 3.052	P=0.0698
Myoz2	F (3, 12) = 19.81	P<0.0001
	Bonferroni's multiple comparisons test	Mean Diff.	95.00% CI of diff.	Below threshold?	Summary	Adjusted P Value
	N-negmiR vs. N-MC	-0.0008045	-0.001203 to -0.0004064	Yes	***	0.0002	A-B
	N-negmiR vs. A-negmiR	8.66e-06	-0.0003894 to 0.0004067	No	ns	>0.9999	A-C
	N-negmiR vs. A-MC	-4.167e-05	-0.0004397 to 0.0003564	No	ns	>0.9999	A-D
	N-MC vs. A-negmiR	0.0008131	0.0004151 to 0.001211	Yes	***	0.0002	B-C
	N-MC vs. A-MC	0.0007628	0.0003647 to 0.001161	Yes	***	0.0004	B-D
	A-negmiR vs. A-MC	-5.033e-05	-0.0004484 to 0.0003477	No	ns	>0.9999	C-D
Mypn	F (3, 12) = 7.906	P=0.0036
	Bonferroni's multiple comparisons test	Mean Diff.	95.00% CI of diff.	Below threshold?	Summary	Adjusted P Value
	N-negmiR vs. N-MC	-0.0001316	-0.0002351 to -2.809e-005	Yes	*	0.0104	A-B
	N-negmiR vs. A-negmiR	-2.606e-06	-0.0001061 to 0.0001009	No	ns	>0.9999	A-C
	N-negmiR vs. A-MC	-5.689e-07	-0.0001041 to 0.0001030	No	ns	>0.9999	A-D
	N-MC vs. A-negmiR	0.000129	2.548e-005 to 0.0002325	Yes	*	0.012	B-C
	N-MC vs. A-MC	0.000131	2.752e-005 to 0.0002346	Yes	*	0.0107	B-D
	A-negmiR vs. A-MC	2.037e-06	-0.0001015 to 0.0001056	No	ns	>0.9999	C-D
Tnnc1	F (3, 12) = 18.76	P<0.0001
	Bonferroni's multiple comparisons test	Mean Diff.	95.00% CI of diff.	Below threshold?	Summary	Adjusted P Value
	N-negmiR vs. N-MC	-0.0004274	-0.0006566 to -0.0001982	Yes	***	0.0004	A-B
	N-negmiR vs. A-negmiR	2.416e-05	-0.0002050 to 0.0002533	No	ns	>0.9999	A-C
	N-negmiR vs. A-MC	2.765e-05	-0.0002015 to 0.0002568	No	ns	>0.9999	A-D
	N-MC vs. A-negmiR	0.0004515	0.0002223 to 0.0006807	Yes	***	0.0003	B-C
	N-MC vs. A-MC	0.000455	0.0002258 to 0.0006842	Yes	***	0.0003	B-D
	A-negmiR vs. A-MC	3.496e-06	-0.0002257 to 0.0002327	No	ns	>0.9999	C-D
Tnni1	F (3, 12) = 8.868	P=0.0023
	Bonferroni's multiple comparisons test	Mean Diff.	95.00% CI of diff.	Below threshold?	Summary	Adjusted P Value
	N-negmiR vs. N-MC	-0.01154	-0.02058 to -0.002494	Yes	*	0.0102	A-B
	N-negmiR vs. A-negmiR	0.0007134	-0.008330 to 0.009757	No	ns	>0.9999	A-C
	N-negmiR vs. A-MC	0.000845	-0.008198 to 0.009888	No	ns	>0.9999	A-D
	N-MC vs. A-negmiR	0.01225	0.003208 to 0.02129	Yes	**	0.0065	B-C
	N-MC vs. A-MC	0.01238	0.003339 to 0.02143	Yes	**	0.006	B-D
	A-negmiR vs. A-MC	0.0001316	-0.008912 to 0.009175	No	ns	>0.9999	C-D
Scn5a	F (3, 12) = 7.597	P=0.0041
	Bonferroni's multiple comparisons test	Mean Diff.	95.00% CI of diff.	Below threshold?	Summary	Adjusted P Value
	N-negmiR vs. N-MC	-2.988e-05	-5.696e-005 to -2.807e-006	Yes	*	0.0273	A-B
	N-negmiR vs. A-negmiR	6.002e-07	-2.647e-005 to 2.767e-005	No	ns	>0.9999	A-C
	N-negmiR vs. A-MC	7.861e-06	-1.921e-005 to 3.494e-005	No	ns	>0.9999	A-D
	N-MC vs. A-negmiR	3.048e-05	3.407e-006 to 5.756e-005	Yes	*	0.024	B-C
	N-MC vs. A-MC	3.774e-05	1.067e-005 to 6.482e-005	Yes	**	0.0052	B-D
	A-negmiR vs. A-MC	7.261e-06	-1.981e-005 to 3.434e-005	No	ns	>0.9999	C-D
Kcnh2	F (3, 12) = 5.885	P=0.0104
	Bonferroni's multiple comparisons test	Mean Diff.	95.00% CI of diff.	Below threshold?	Summary	Adjusted P Value
	N-negmiR vs. N-MC	-0.0005171	-0.0009285 to -0.0001057	Yes	*	0.0113	A-B
	N-negmiR vs. A-negmiR	-0.000101	-0.0005124 to 0.0003105	No	ns	>0.9999	A-C
	N-negmiR vs. A-MC	-0.0001943	-0.0006057 to 0.0002172	No	ns	0.9745	A-D
	N-MC vs. A-negmiR	0.0004161	4.689e-006 to 0.0008276	Yes	*	0.0468	B-C
	N-MC vs. A-MC	0.0003228	-8.860e-005 to 0.0007343	No	ns	0.1757	B-D
	A-negmiR vs. A-MC	-9.329e-05	-0.0005047 to 0.0003181	No	ns	>0.9999	C-D
Cacna1c	F (3, 12) = 7.784	P=0.0038
	Bonferroni's multiple comparisons test	Mean Diff.	95.00% CI of diff.	Below threshold?	Summary	Adjusted P Value
	N-negmiR vs. N-MC	-0.000172	-0.001095 to 0.0007507	No	ns	>0.9999	A-B
	N-negmiR vs. A-negmiR	-0.001232	-0.002155 to -0.0003093	Yes	**	0.0073	A-C
	N-negmiR vs. A-MC	-0.0008505	-0.001773 to 7.221e-005	No	ns	0.0791	A-D
	N-MC vs. A-negmiR	-0.00106	-0.001983 to -0.0001373	Yes	*	0.021	B-C
	N-MC vs. A-MC	-0.0006785	-0.001601 to 0.0002442	No	ns	0.2333	B-D
	A-negmiR vs. A-MC	0.0003815	-0.0005412 to 0.001304	No	ns	>0.9999	C-D
Ryr2	F (3, 12) = 12.27	P=0.0006
	Bonferroni's multiple comparisons test	Mean Diff.	95.00% CI of diff.	Below threshold?	Summary	Adjusted P Value
	N-negmiR vs. N-MC	-0.000108	-0.0001920 to -2.397e-005	Yes	**	0.0096	A-B
	N-negmiR vs. A-negmiR	3.473e-05	-4.928e-005 to 0.0001187	No	ns	>0.9999	A-C
	N-negmiR vs. A-MC	2.713e-05	-5.688e-005 to 0.0001111	No	ns	>0.9999	A-D
	N-MC vs. A-negmiR	0.0001427	5.870e-005 to 0.0002267	Yes	**	0.001	B-C
	N-MC vs. A-MC	0.0001351	5.110e-005 to 0.0002191	Yes	**	0.0017	B-D
	A-negmiR vs. A-MC	-7.6e-06	-9.161e-005 to 7.641e-005	No	ns	>0.9999	C-D

## Sheet: Figure 1D
ANOVA and Bonferroni test reporting for Figure 1D. Legends: N- negmiR; MC- miR combo
Actn2	F (7, 24) = 19.49	P<0.0001
	Bonferroni's multiple comparisons test	Mean Diff.	95.00% CI of diff.	Below threshold?	Summary	Adjusted P Value
	n-cntrl vs. mc-cntrl	-6.155e-06	-7.020e-005 to 5.789e-005	No	ns	>0.9999	A-B
	n-cntrl vs. mc-cebp	-5.916e-05	-0.0001232 to 4.889e-006	No	ns	0.0965	A-C
	n-cntrl vs. mc-epas1	-0.0001772	-0.0002413 to -0.0001132	Yes	****	<0.0001	A-D
	n-cntrl vs. mc-mmp1b	-2.362e-05	-8.767e-005 to 4.042e-005	No	ns	>0.9999	A-E
	n-cntrl vs. mc-mmp8	-3.188e-05	-9.593e-005 to 3.216e-005	No	ns	>0.9999	A-F
	n-cntrl vs. mc-prrx1	-2.207e-05	-8.612e-005 to 4.197e-005	No	ns	>0.9999	A-G
	n-cntrl vs. mc-sox9	-2.705e-05	-9.110e-005 to 3.699e-005	No	ns	>0.9999	A-H
	mc-cntrl vs. mc-cebp	-5.3e-05	-0.0001170 to 1.104e-005	No	ns	0.2166	B-C
	mc-cntrl vs. mc-epas1	-0.0001711	-0.0002351 to -0.0001070	Yes	****	<0.0001	B-D
	mc-cntrl vs. mc-mmp1b	-1.747e-05	-8.151e-005 to 4.658e-005	No	ns	>0.9999	B-E
	mc-cntrl vs. mc-mmp8	-2.573e-05	-8.977e-005 to 3.832e-005	No	ns	>0.9999	B-F
	mc-cntrl vs. mc-prrx1	-1.592e-05	-7.996e-005 to 4.813e-005	No	ns	>0.9999	B-G
	mc-cntrl vs. mc-sox9	-2.09e-05	-8.494e-005 to 4.315e-005	No	ns	>0.9999	B-H
	mc-cebp vs. mc-epas1	-0.0001181	-0.0001821 to -5.403e-005	Yes	****	<0.0001	C-D
	mc-cebp vs. mc-mmp1b	3.553e-05	-2.851e-005 to 9.958e-005	No	ns	>0.9999	C-E
	mc-cebp vs. mc-mmp8	2.727e-05	-3.677e-005 to 9.132e-005	No	ns	>0.9999	C-F
	mc-cebp vs. mc-prrx1	3.708e-05	-2.696e-005 to 0.0001011	No	ns	>0.9999	C-G
	mc-cebp vs. mc-sox9	3.21e-05	-3.194e-005 to 9.615e-005	No	ns	>0.9999	C-H
	mc-epas1 vs. mc-mmp1b	0.0001536	8.956e-005 to 0.0002177	Yes	****	<0.0001	D-E
	mc-epas1 vs. mc-mmp8	0.0001453	8.130e-005 to 0.0002094	Yes	****	<0.0001	D-F
	mc-epas1 vs. mc-prrx1	0.0001552	9.111e-005 to 0.0002192	Yes	****	<0.0001	D-G
	mc-epas1 vs. mc-sox9	0.0001502	8.613e-005 to 0.0002142	Yes	****	<0.0001	D-H
	mc-mmp1b vs. mc-mmp8	-8.26e-06	-7.230e-005 to 5.578e-005	No	ns	>0.9999	E-F
	mc-mmp1b vs. mc-prrx1	1.548e-06	-6.250e-005 to 6.559e-005	No	ns	>0.9999	E-G
	mc-mmp1b vs. mc-sox9	-3.431e-06	-6.748e-005 to 6.061e-005	No	ns	>0.9999	E-H
	mc-mmp8 vs. mc-prrx1	9.808e-06	-5.424e-005 to 7.385e-005	No	ns	>0.9999	F-G
	mc-mmp8 vs. mc-sox9	4.829e-06	-5.922e-005 to 6.887e-005	No	ns	>0.9999	F-H
	mc-prrx1 vs. mc-sox9	-4.979e-06	-6.902e-005 to 5.907e-005	No	ns	>0.9999	G-H
Myh6	F (7, 24) = 1.565	P=0.1938
Tnni3	F (7, 24) = 2.054	P=0.0893
Ttn	F (7, 24) = 6.210	P=0.0003
	Bonferroni's multiple comparisons test	Mean Diff.	95.00% CI of diff.	Below threshold?	Summary	Adjusted P Value
	n-cntrl vs. mc-cntrl	4.623e-07	-1.551e-005 to 1.644e-005	No	ns	>0.9999	A-B
	n-cntrl vs. mc-cebp	-1.888e-05	-3.485e-005 to -2.903e-006	Yes	*	0.0101	A-C
	n-cntrl vs. mc-epas1	-1.802e-05	-3.400e-005 to -2.045e-006	Yes	*	0.0162	A-D
	n-cntrl vs. mc-mmp1b	-5.418e-06	-2.139e-005 to 1.056e-005	No	ns	>0.9999	A-E
	n-cntrl vs. mc-mmp8	-3.065e-06	-1.904e-005 to 1.291e-005	No	ns	>0.9999	A-F
	n-cntrl vs. mc-prrx1	-1.026e-06	-1.700e-005 to 1.495e-005	No	ns	>0.9999	A-G
	n-cntrl vs. mc-sox9	-7.111e-07	-1.669e-005 to 1.526e-005	No	ns	>0.9999	A-H
	mc-cntrl vs. mc-cebp	-1.934e-05	-3.532e-005 to -3.365e-006	Yes	**	0.0078	B-C
	mc-cntrl vs. mc-epas1	-1.848e-05	-3.446e-005 to -2.508e-006	Yes	*	0.0125	B-D
	mc-cntrl vs. mc-mmp1b	-5.88e-06	-2.186e-005 to 1.010e-005	No	ns	>0.9999	B-E
	mc-cntrl vs. mc-mmp8	-3.527e-06	-1.950e-005 to 1.245e-005	No	ns	>0.9999	B-F
	mc-cntrl vs. mc-prrx1	-1.488e-06	-1.746e-005 to 1.449e-005	No	ns	>0.9999	B-G
	mc-cntrl vs. mc-sox9	-1.173e-06	-1.715e-005 to 1.480e-005	No	ns	>0.9999	B-H
	mc-cebp vs. mc-epas1	8.575e-07	-1.512e-005 to 1.683e-005	No	ns	>0.9999	C-D
	mc-cebp vs. mc-mmp1b	1.346e-05	-2.515e-006 to 2.944e-005	No	ns	0.1912	C-E
	mc-cebp vs. mc-mmp8	1.581e-05	-1.618e-007 to 3.179e-005	No	ns	0.0546	C-F
	mc-cebp vs. mc-prrx1	1.785e-05	1.877e-006 to 3.383e-005	Yes	*	0.0178	C-G
	mc-cebp vs. mc-sox9	1.817e-05	2.192e-006 to 3.414e-005	Yes	*	0.015	C-H
	mc-epas1 vs. mc-mmp1b	1.26e-05	-3.372e-006 to 2.858e-005	No	ns	0.2973	D-E
	mc-epas1 vs. mc-mmp8	1.496e-05	-1.019e-006 to 3.093e-005	No	ns	0.0867	D-F
	mc-epas1 vs. mc-prrx1	1.7e-05	1.020e-006 to 3.297e-005	Yes	*	0.0286	D-G
	mc-epas1 vs. mc-sox9	1.731e-05	1.334e-006 to 3.329e-005	Yes	*	0.0241	D-H
	mc-mmp1b vs. mc-mmp8	2.353e-06	-1.362e-005 to 1.833e-005	No	ns	>0.9999	E-F
	mc-mmp1b vs. mc-prrx1	4.392e-06	-1.158e-005 to 2.037e-005	No	ns	>0.9999	E-G
	mc-mmp1b vs. mc-sox9	4.707e-06	-1.127e-005 to 2.068e-005	No	ns	>0.9999	E-H
	mc-mmp8 vs. mc-prrx1	2.039e-06	-1.394e-005 to 1.801e-005	No	ns	>0.9999	F-G
	mc-mmp8 vs. mc-sox9	2.353e-06	-1.362e-005 to 1.833e-005	No	ns	>0.9999	F-H
	mc-prrx1 vs. mc-sox9	3.146e-07	-1.566e-005 to 1.629e-005	No	ns	>0.9999	G-H
Myoz2	F (7, 24) = 16.00	P<0.0001
	Bonferroni's multiple comparisons test	Mean Diff.	95.00% CI of diff.	Below threshold?	Summary	Adjusted P Value
	n-cntrl vs. mc-cntrl	-5.02e-05	-0.001851 to 0.001750	No	ns	>0.9999	A-B
	n-cntrl vs. mc-cebp	-0.0004829	-0.002283 to 0.001318	No	ns	>0.9999	A-C
	n-cntrl vs. mc-epas1	-0.004288	-0.006089 to -0.002488	Yes	****	<0.0001	A-D
	n-cntrl vs. mc-mmp1b	-0.001039	-0.002839 to 0.0007616	No	ns	>0.9999	A-E
	n-cntrl vs. mc-mmp8	-0.0001685	-0.001969 to 0.001632	No	ns	>0.9999	A-F
	n-cntrl vs. mc-prrx1	-0.0002522	-0.002053 to 0.001548	No	ns	>0.9999	A-G
	n-cntrl vs. mc-sox9	-0.0001021	-0.001903 to 0.001698	No	ns	>0.9999	A-H
	mc-cntrl vs. mc-cebp	-0.0004327	-0.002233 to 0.001368	No	ns	>0.9999	B-C
	mc-cntrl vs. mc-epas1	-0.004238	-0.006039 to -0.002438	Yes	****	<0.0001	B-D
	mc-cntrl vs. mc-mmp1b	-0.0009887	-0.002789 to 0.0008118	No	ns	>0.9999	B-E
	mc-cntrl vs. mc-mmp8	-0.0001183	-0.001919 to 0.001682	No	ns	>0.9999	B-F
	mc-cntrl vs. mc-prrx1	-0.000202	-0.002003 to 0.001599	No	ns	>0.9999	B-G
	mc-cntrl vs. mc-sox9	-5.185e-05	-0.001852 to 0.001749	No	ns	>0.9999	B-H
	mc-cebp vs. mc-epas1	-0.003806	-0.005606 to -0.002005	Yes	****	<0.0001	C-D
	mc-cebp vs. mc-mmp1b	-0.0005561	-0.002357 to 0.001244	No	ns	>0.9999	C-E
	mc-cebp vs. mc-mmp8	0.0003144	-0.001486 to 0.002115	No	ns	>0.9999	C-F
	mc-cebp vs. mc-prrx1	0.0002307	-0.001570 to 0.002031	No	ns	>0.9999	C-G
	mc-cebp vs. mc-sox9	0.0003808	-0.001420 to 0.002181	No	ns	>0.9999	C-H
	mc-epas1 vs. mc-mmp1b	0.003249	0.001449 to 0.005050	Yes	****	<0.0001	D-E
	mc-epas1 vs. mc-mmp8	0.00412	0.002319 to 0.005920	Yes	****	<0.0001	D-F
	mc-epas1 vs. mc-prrx1	0.004036	0.002236 to 0.005837	Yes	****	<0.0001	D-G
	mc-epas1 vs. mc-sox9	0.004186	0.002386 to 0.005987	Yes	****	<0.0001	D-H
	mc-mmp1b vs. mc-mmp8	0.0008705	-0.0009301 to 0.002671	No	ns	>0.9999	E-F
	mc-mmp1b vs. mc-prrx1	0.0007868	-0.001014 to 0.002587	No	ns	>0.9999	E-G
	mc-mmp1b vs. mc-sox9	0.0009369	-0.0008637 to 0.002737	No	ns	>0.9999	E-H
	mc-mmp8 vs. mc-prrx1	-8.37e-05	-0.001884 to 0.001717	No	ns	>0.9999	F-G
	mc-mmp8 vs. mc-sox9	6.641e-05	-0.001734 to 0.001867	No	ns	>0.9999	F-H
	mc-prrx1 vs. mc-sox9	0.0001501	-0.001650 to 0.001951	No	ns	>0.9999	G-H
Nebl	F (7, 24) = 11.53	P<0.0001
	Bonferroni's multiple comparisons test	Mean Diff.	95.00% CI of diff.	Below threshold?	Summary	Adjusted P Value
	n-cntrl vs. mc-cntrl	4.028e-05	-0.0002002 to 0.0002807	No	ns	>0.9999	A-B
	n-cntrl vs. mc-cebp	-9.108e-05	-0.0003315 to 0.0001494	No	ns	>0.9999	A-C
	n-cntrl vs. mc-epas1	-0.0004527	-0.0006932 to -0.0002122	Yes	****	<0.0001	A-D
	n-cntrl vs. mc-mmp1b	1.807e-05	-0.0002224 to 0.0002585	No	ns	>0.9999	A-E
	n-cntrl vs. mc-mmp8	2.158e-05	-0.0002189 to 0.0002620	No	ns	>0.9999	A-F
	n-cntrl vs. mc-prrx1	4.142e-06	-0.0002363 to 0.0002446	No	ns	>0.9999	A-G
	n-cntrl vs. mc-sox9	-7.841e-07	-0.0002412 to 0.0002397	No	ns	>0.9999	A-H
	mc-cntrl vs. mc-cebp	-0.0001314	-0.0003718 to 0.0001091	No	ns	>0.9999	B-C
	mc-cntrl vs. mc-epas1	-0.000493	-0.0007334 to -0.0002525	Yes	****	<0.0001	B-D
	mc-cntrl vs. mc-mmp1b	-2.22e-05	-0.0002627 to 0.0002183	No	ns	>0.9999	B-E
	mc-cntrl vs. mc-mmp8	-1.87e-05	-0.0002592 to 0.0002218	No	ns	>0.9999	B-F
	mc-cntrl vs. mc-prrx1	-3.613e-05	-0.0002766 to 0.0002043	No	ns	>0.9999	B-G
	mc-cntrl vs. mc-sox9	-4.106e-05	-0.0002815 to 0.0001994	No	ns	>0.9999	B-H
	mc-cebp vs. mc-epas1	-0.0003616	-0.0006021 to -0.0001212	Yes	***	0.0006	C-D
	mc-cebp vs. mc-mmp1b	0.0001091	-0.0001313 to 0.0003496	No	ns	>0.9999	C-E
	mc-cebp vs. mc-mmp8	0.0001127	-0.0001278 to 0.0003531	No	ns	>0.9999	C-F
	mc-cebp vs. mc-prrx1	9.522e-05	-0.0001452 to 0.0003357	No	ns	>0.9999	C-G
	mc-cebp vs. mc-sox9	9.029e-05	-0.0001502 to 0.0003307	No	ns	>0.9999	C-H
	mc-epas1 vs. mc-mmp1b	0.0004708	0.0002303 to 0.0007112	Yes	****	<0.0001	D-E
	mc-epas1 vs. mc-mmp8	0.0004743	0.0002338 to 0.0007147	Yes	****	<0.0001	D-F
	mc-epas1 vs. mc-prrx1	0.0004568	0.0002164 to 0.0006973	Yes	****	<0.0001	D-G
	mc-epas1 vs. mc-sox9	0.0004519	0.0002115 to 0.0006924	Yes	****	<0.0001	D-H
	mc-mmp1b vs. mc-mmp8	3.506e-06	-0.0002369 to 0.0002440	No	ns	>0.9999	E-F
	mc-mmp1b vs. mc-prrx1	-1.393e-05	-0.0002544 to 0.0002265	No	ns	>0.9999	E-G
	mc-mmp1b vs. mc-sox9	-1.886e-05	-0.0002593 to 0.0002216	No	ns	>0.9999	E-H
	mc-mmp8 vs. mc-prrx1	-1.744e-05	-0.0002579 to 0.0002230	No	ns	>0.9999	F-G
	mc-mmp8 vs. mc-sox9	-2.236e-05	-0.0002628 to 0.0002181	No	ns	>0.9999	F-H
	mc-prrx1 vs. mc-sox9	-4.926e-06	-0.0002454 to 0.0002355	No	ns	>0.9999	G-H
Cacna1c	F (7, 24) = 1.524	P=0.2069
Tnni1	F (7, 24) = 7.747	P<0.0001
	Bonferroni's multiple comparisons test	Mean Diff.	95.00% CI of diff.	Below threshold?	Summary	Adjusted P Value
	n-cntrl vs. mc-cntrl	0.0001314	-0.0001547 to 0.0004174	No	ns	>0.9999	A-B
	n-cntrl vs. mc-cebp	-4.2e-05	-0.0003280 to 0.0002440	No	ns	>0.9999	A-C
	n-cntrl vs. mc-epas1	-0.0003655	-0.0006515 to -7.949e-005	Yes	**	0.0043	A-D
	n-cntrl vs. mc-mmp1b	-2.716e-05	-0.0003132 to 0.0002589	No	ns	>0.9999	A-E
	n-cntrl vs. mc-mmp8	9.173e-05	-0.0001943 to 0.0003777	No	ns	>0.9999	A-F
	n-cntrl vs. mc-prrx1	9.276e-05	-0.0001932 to 0.0003788	No	ns	>0.9999	A-G
	n-cntrl vs. mc-sox9	9.725e-05	-0.0001888 to 0.0003833	No	ns	>0.9999	A-H
	mc-cntrl vs. mc-cebp	-0.0001734	-0.0004594 to 0.0001127	No	ns	>0.9999	B-C
	mc-cntrl vs. mc-epas1	-0.0004969	-0.0007829 to -0.0002108	Yes	****	<0.0001	B-D
	mc-cntrl vs. mc-mmp1b	-0.0001585	-0.0004445 to 0.0001275	No	ns	>0.9999	B-E
	mc-cntrl vs. mc-mmp8	-3.962e-05	-0.0003256 to 0.0002464	No	ns	>0.9999	B-F
	mc-cntrl vs. mc-prrx1	-3.859e-05	-0.0003246 to 0.0002474	No	ns	>0.9999	B-G
	mc-cntrl vs. mc-sox9	-3.41e-05	-0.0003201 to 0.0002519	No	ns	>0.9999	B-H
	mc-cebp vs. mc-epas1	-0.0003235	-0.0006095 to -3.749e-005	Yes	*	0.0158	C-D
	mc-cebp vs. mc-mmp1b	1.484e-05	-0.0002712 to 0.0003009	No	ns	>0.9999	C-E
	mc-cebp vs. mc-mmp8	0.0001337	-0.0001523 to 0.0004197	No	ns	>0.9999	C-F
	mc-cebp vs. mc-prrx1	0.0001348	-0.0001512 to 0.0004208	No	ns	>0.9999	C-G
	mc-cebp vs. mc-sox9	0.0001393	-0.0001468 to 0.0004253	No	ns	>0.9999	C-H
	mc-epas1 vs. mc-mmp1b	0.0003383	5.234e-005 to 0.0006244	Yes	**	0.01	D-E
	mc-epas1 vs. mc-mmp8	0.0004572	0.0001712 to 0.0007432	Yes	***	0.0002	D-F
	mc-epas1 vs. mc-prrx1	0.0004583	0.0001723 to 0.0007443	Yes	***	0.0002	D-G
	mc-epas1 vs. mc-sox9	0.0004628	0.0001767 to 0.0007488	Yes	***	0.0002	D-H
	mc-mmp1b vs. mc-mmp8	0.0001189	-0.0001671 to 0.0004049	No	ns	>0.9999	E-F
	mc-mmp1b vs. mc-prrx1	0.0001199	-0.0001661 to 0.0004059	No	ns	>0.9999	E-G
	mc-mmp1b vs. mc-sox9	0.0001244	-0.0001616 to 0.0004104	No	ns	>0.9999	E-H
	mc-mmp8 vs. mc-prrx1	1.027e-06	-0.0002850 to 0.0002870	No	ns	>0.9999	F-G
	mc-mmp8 vs. mc-sox9	5.524e-06	-0.0002805 to 0.0002915	No	ns	>0.9999	F-H
	mc-prrx1 vs. mc-sox9	4.496e-06	-0.0002815 to 0.0002905	No	ns	>0.9999	G-H
Tnnt2	F (7, 24) = 4.129	P=0.0041
	Bonferroni's multiple comparisons test	Mean Diff.	95.00% CI of diff.	Below threshold?	Summary	Adjusted P Value
	n-cntrl vs. mc-cntrl	0.0006288	-0.02769 to 0.02894	No	ns	>0.9999	A-B
	n-cntrl vs. mc-cebp	-0.01533	-0.04365 to 0.01298	No	ns	>0.9999	A-C
	n-cntrl vs. mc-epas1	-0.03632	-0.06464 to -0.008007	Yes	**	0.0041	A-D
	n-cntrl vs. mc-mmp1b	-0.01389	-0.04221 to 0.01442	No	ns	>0.9999	A-E
	n-cntrl vs. mc-mmp8	-0.01251	-0.04082 to 0.01581	No	ns	>0.9999	A-F
	n-cntrl vs. mc-prrx1	-0.007187	-0.03550 to 0.02113	No	ns	>0.9999	A-G
	n-cntrl vs. mc-sox9	-0.009513	-0.03783 to 0.01880	No	ns	>0.9999	A-H
	mc-cntrl vs. mc-cebp	-0.01596	-0.04428 to 0.01235	No	ns	>0.9999	B-C
	mc-cntrl vs. mc-epas1	-0.03695	-0.06526 to -0.008636	Yes	**	0.0033	B-D
	mc-cntrl vs. mc-mmp1b	-0.01452	-0.04283 to 0.01379	No	ns	>0.9999	B-E
	mc-cntrl vs. mc-mmp8	-0.01314	-0.04145 to 0.01518	No	ns	>0.9999	B-F
	mc-cntrl vs. mc-prrx1	-0.007816	-0.03613 to 0.02050	No	ns	>0.9999	B-G
	mc-cntrl vs. mc-sox9	-0.01014	-0.03846 to 0.01817	No	ns	>0.9999	B-H
	mc-cebp vs. mc-epas1	-0.02099	-0.04930 to 0.007326	No	ns	0.436	C-D
	mc-cebp vs. mc-mmp1b	0.001442	-0.02687 to 0.02976	No	ns	>0.9999	C-E
	mc-cebp vs. mc-mmp8	0.002825	-0.02549 to 0.03114	No	ns	>0.9999	C-F
	mc-cebp vs. mc-prrx1	0.008146	-0.02017 to 0.03646	No	ns	>0.9999	C-G
	mc-cebp vs. mc-sox9	0.00582	-0.02249 to 0.03413	No	ns	>0.9999	C-H
	mc-epas1 vs. mc-mmp1b	0.02243	-0.005884 to 0.05074	No	ns	0.2894	D-E
	mc-epas1 vs. mc-mmp8	0.02381	-0.004501 to 0.05213	No	ns	0.1937	D-F
	mc-epas1 vs. mc-prrx1	0.02913	0.0008204 to 0.05745	Yes	*	0.0388	D-G
	mc-epas1 vs. mc-sox9	0.02681	-0.001506 to 0.05512	No	ns	0.0792	D-H
	mc-mmp1b vs. mc-mmp8	0.001383	-0.02693 to 0.02970	No	ns	>0.9999	E-F
	mc-mmp1b vs. mc-prrx1	0.006704	-0.02161 to 0.03502	No	ns	>0.9999	E-G
	mc-mmp1b vs. mc-sox9	0.004378	-0.02394 to 0.03269	No	ns	>0.9999	E-H
	mc-mmp8 vs. mc-prrx1	0.005321	-0.02299 to 0.03364	No	ns	>0.9999	F-G
	mc-mmp8 vs. mc-sox9	0.002995	-0.02532 to 0.03131	No	ns	>0.9999	F-H
	mc-prrx1 vs. mc-sox9	-0.002326	-0.03064 to 0.02599	No	ns	>0.9999	G-H
Ryr2	F (7, 24) = 10.81	P<0.0001
	Bonferroni's multiple comparisons test	Mean Diff.	95.00% CI of diff.	Below threshold?	Summary	Adjusted P Value
	n-cntrl vs. mc-cntrl	-7.599e-06	-5.693e-005 to 4.173e-005	No	ns	>0.9999	A-B
	n-cntrl vs. mc-cebp	-7.774e-06	-5.711e-005 to 4.156e-005	No	ns	>0.9999	A-C
	n-cntrl vs. mc-epas1	-9.927e-05	-0.0001486 to -4.994e-005	Yes	****	<0.0001	A-D
	n-cntrl vs. mc-mmp1b	-1.564e-05	-6.497e-005 to 3.370e-005	No	ns	>0.9999	A-E
	n-cntrl vs. mc-mmp8	-1.169e-05	-6.103e-005 to 3.764e-005	No	ns	>0.9999	A-F
	n-cntrl vs. mc-prrx1	-4.931e-06	-5.426e-005 to 4.440e-005	No	ns	>0.9999	A-G
	n-cntrl vs. mc-sox9	-7.22e-06	-5.655e-005 to 4.211e-005	No	ns	>0.9999	A-H
	mc-cntrl vs. mc-cebp	-1.75e-07	-4.951e-005 to 4.916e-005	No	ns	>0.9999	B-C
	mc-cntrl vs. mc-epas1	-9.167e-05	-0.0001410 to -4.234e-005	Yes	****	<0.0001	B-D
	mc-cntrl vs. mc-mmp1b	-8.039e-06	-5.737e-005 to 4.129e-005	No	ns	>0.9999	B-E
	mc-cntrl vs. mc-mmp8	-4.093e-06	-5.343e-005 to 4.524e-005	No	ns	>0.9999	B-F
	mc-cntrl vs. mc-prrx1	2.668e-06	-4.667e-005 to 5.200e-005	No	ns	>0.9999	B-G
	mc-cntrl vs. mc-sox9	3.786e-07	-4.895e-005 to 4.971e-005	No	ns	>0.9999	B-H
	mc-cebp vs. mc-epas1	-9.15e-05	-0.0001408 to -4.216e-005	Yes	****	<0.0001	C-D
	mc-cebp vs. mc-mmp1b	-7.864e-06	-5.720e-005 to 4.147e-005	No	ns	>0.9999	C-E
	mc-cebp vs. mc-mmp8	-3.918e-06	-5.325e-005 to 4.542e-005	No	ns	>0.9999	C-F
	mc-cebp vs. mc-prrx1	2.843e-06	-4.649e-005 to 5.218e-005	No	ns	>0.9999	C-G
	mc-cebp vs. mc-sox9	5.536e-07	-4.878e-005 to 4.989e-005	No	ns	>0.9999	C-H
	mc-epas1 vs. mc-mmp1b	8.363e-05	3.430e-005 to 0.0001330	Yes	***	0.0001	D-E
	mc-epas1 vs. mc-mmp8	8.758e-05	3.824e-005 to 0.0001369	Yes	****	<0.0001	D-F
	mc-epas1 vs. mc-prrx1	9.434e-05	4.500e-005 to 0.0001437	Yes	****	<0.0001	D-G
	mc-epas1 vs. mc-sox9	9.205e-05	4.272e-005 to 0.0001414	Yes	****	<0.0001	D-H
	mc-mmp1b vs. mc-mmp8	3.946e-06	-4.539e-005 to 5.328e-005	No	ns	>0.9999	E-F
	mc-mmp1b vs. mc-prrx1	1.071e-05	-3.863e-005 to 6.004e-005	No	ns	>0.9999	E-G
	mc-mmp1b vs. mc-sox9	8.418e-06	-4.092e-005 to 5.775e-005	No	ns	>0.9999	E-H
	mc-mmp8 vs. mc-prrx1	6.761e-06	-4.257e-005 to 5.609e-005	No	ns	>0.9999	F-G
	mc-mmp8 vs. mc-sox9	4.472e-06	-4.486e-005 to 5.381e-005	No	ns	>0.9999	F-H
	mc-prrx1 vs. mc-sox9	-2.289e-06	-5.162e-005 to 4.704e-005	No	ns	>0.9999	G-H
Mypn	F (7, 24) = 5.919	P=0.0004
	Bonferroni's multiple comparisons test	Mean Diff.	95.00% CI of diff.	Below threshold?	Summary	Adjusted P Value
	n-cntrl vs. mc-cntrl	2.043e-06	-2.747e-005 to 3.155e-005	No	ns	>0.9999	A-B
	n-cntrl vs. mc-cebp	-1.124e-05	-4.075e-005 to 1.827e-005	No	ns	>0.9999	A-C
	n-cntrl vs. mc-epas1	-4.314e-05	-7.265e-005 to -1.363e-005	Yes	***	0.0008	A-D
	n-cntrl vs. mc-mmp1b	-1.128e-05	-4.079e-005 to 1.823e-005	No	ns	>0.9999	A-E
	n-cntrl vs. mc-mmp8	-4.531e-06	-3.404e-005 to 2.498e-005	No	ns	>0.9999	A-F
	n-cntrl vs. mc-prrx1	-6.391e-06	-3.590e-005 to 2.312e-005	No	ns	>0.9999	A-G
	n-cntrl vs. mc-sox9	-1.344e-06	-3.085e-005 to 2.816e-005	No	ns	>0.9999	A-H
	mc-cntrl vs. mc-cebp	-1.329e-05	-4.279e-005 to 1.622e-005	No	ns	>0.9999	B-C
	mc-cntrl vs. mc-epas1	-4.518e-05	-7.469e-005 to -1.567e-005	Yes	***	0.0004	B-D
	mc-cntrl vs. mc-mmp1b	-1.332e-05	-4.283e-005 to 1.619e-005	No	ns	>0.9999	B-E
	mc-cntrl vs. mc-mmp8	-6.573e-06	-3.608e-005 to 2.294e-005	No	ns	>0.9999	B-F
	mc-cntrl vs. mc-prrx1	-8.433e-06	-3.794e-005 to 2.108e-005	No	ns	>0.9999	B-G
	mc-cntrl vs. mc-sox9	-3.387e-06	-3.290e-005 to 2.612e-005	No	ns	>0.9999	B-H
	mc-cebp vs. mc-epas1	-3.19e-05	-6.140e-005 to -2.386e-006	Yes	*	0.0246	C-D
	mc-cebp vs. mc-mmp1b	-3.385e-08	-2.954e-005 to 2.948e-005	No	ns	>0.9999	C-E
	mc-cebp vs. mc-mmp8	6.712e-06	-2.280e-005 to 3.622e-005	No	ns	>0.9999	C-F
	mc-cebp vs. mc-prrx1	4.852e-06	-2.466e-005 to 3.436e-005	No	ns	>0.9999	C-G
	mc-cebp vs. mc-sox9	9.898e-06	-1.961e-005 to 3.941e-005	No	ns	>0.9999	C-H
	mc-epas1 vs. mc-mmp1b	3.186e-05	2.352e-006 to 6.137e-005	Yes	*	0.0249	D-E
	mc-epas1 vs. mc-mmp8	3.861e-05	9.097e-006 to 6.812e-005	Yes	**	0.0033	D-F
	mc-epas1 vs. mc-prrx1	3.675e-05	7.237e-006 to 6.626e-005	Yes	**	0.0057	D-G
	mc-epas1 vs. mc-sox9	4.179e-05	1.228e-005 to 7.130e-005	Yes	**	0.0012	D-H
	mc-mmp1b vs. mc-mmp8	6.746e-06	-2.276e-005 to 3.626e-005	No	ns	>0.9999	E-F
	mc-mmp1b vs. mc-prrx1	4.886e-06	-2.462e-005 to 3.440e-005	No	ns	>0.9999	E-G
	mc-mmp1b vs. mc-sox9	9.932e-06	-1.958e-005 to 3.944e-005	No	ns	>0.9999	E-H
	mc-mmp8 vs. mc-prrx1	-1.86e-06	-3.137e-005 to 2.765e-005	No	ns	>0.9999	F-G
	mc-mmp8 vs. mc-sox9	3.186e-06	-2.632e-005 to 3.270e-005	No	ns	>0.9999	F-H
	mc-prrx1 vs. mc-sox9	5.046e-06	-2.446e-005 to 3.456e-005	No	ns	>0.9999	G-H
Scn5a	F (7, 24) = 6.714	P=0.0002
	Bonferroni's multiple comparisons test	Mean Diff.	95.00% CI of diff.	Below threshold?	Summary	Adjusted P Value
	n-cntrl vs. mc-cntrl	7.263e-06	-9.595e-005 to 0.0001105	No	ns	>0.9999	A-B
	n-cntrl vs. mc-cebp	-2.663e-05	-0.0001298 to 7.658e-005	No	ns	>0.9999	A-C
	n-cntrl vs. mc-epas1	-0.0001502	-0.0002534 to -4.694e-005	Yes	***	0.0009	A-D
	n-cntrl vs. mc-mmp1b	7.529e-06	-9.569e-005 to 0.0001107	No	ns	>0.9999	A-E
	n-cntrl vs. mc-mmp8	-1.237e-06	-0.0001045 to 0.0001020	No	ns	>0.9999	A-F
	n-cntrl vs. mc-prrx1	2.27e-06	-0.0001009 to 0.0001055	No	ns	>0.9999	A-G
	n-cntrl vs. mc-sox9	3.622e-06	-9.959e-005 to 0.0001068	No	ns	>0.9999	A-H
	mc-cntrl vs. mc-cebp	-3.389e-05	-0.0001371 to 6.932e-005	No	ns	>0.9999	B-C
	mc-cntrl vs. mc-epas1	-0.0001574	-0.0002606 to -5.420e-005	Yes	***	0.0005	B-D
	mc-cntrl vs. mc-mmp1b	2.66e-07	-0.0001029 to 0.0001035	No	ns	>0.9999	B-E
	mc-cntrl vs. mc-mmp8	-8.5e-06	-0.0001117 to 9.471e-005	No	ns	>0.9999	B-F
	mc-cntrl vs. mc-prrx1	-4.993e-06	-0.0001082 to 9.822e-005	No	ns	>0.9999	B-G
	mc-cntrl vs. mc-sox9	-3.641e-06	-0.0001069 to 9.957e-005	No	ns	>0.9999	B-H
	mc-cebp vs. mc-epas1	-0.0001235	-0.0002267 to -2.031e-005	Yes	**	0.0088	C-D
	mc-cebp vs. mc-mmp1b	3.416e-05	-6.906e-005 to 0.0001374	No	ns	>0.9999	C-E
	mc-cebp vs. mc-mmp8	2.539e-05	-7.782e-005 to 0.0001286	No	ns	>0.9999	C-F
	mc-cebp vs. mc-prrx1	2.89e-05	-7.431e-005 to 0.0001321	No	ns	>0.9999	C-G
	mc-cebp vs. mc-sox9	3.025e-05	-7.296e-005 to 0.0001335	No	ns	>0.9999	C-H
	mc-epas1 vs. mc-mmp1b	0.0001577	5.447e-005 to 0.0002609	Yes	***	0.0005	D-E
	mc-epas1 vs. mc-mmp8	0.0001489	4.570e-005 to 0.0002521	Yes	***	0.001	D-F
	mc-epas1 vs. mc-prrx1	0.0001524	4.921e-005 to 0.0002556	Yes	***	0.0007	D-G
	mc-epas1 vs. mc-sox9	0.0001538	5.056e-005 to 0.0002570	Yes	***	0.0006	D-H
	mc-mmp1b vs. mc-mmp8	-8.766e-06	-0.0001120 to 9.445e-005	No	ns	>0.9999	E-F
	mc-mmp1b vs. mc-prrx1	-5.259e-06	-0.0001085 to 9.795e-005	No	ns	>0.9999	E-G
	mc-mmp1b vs. mc-sox9	-3.907e-06	-0.0001071 to 9.931e-005	No	ns	>0.9999	E-H
	mc-mmp8 vs. mc-prrx1	3.507e-06	-9.971e-005 to 0.0001067	No	ns	>0.9999	F-G
	mc-mmp8 vs. mc-sox9	4.859e-06	-9.836e-005 to 0.0001081	No	ns	>0.9999	F-H
	mc-prrx1 vs. mc-sox9	1.352e-06	-0.0001019 to 0.0001046	No	ns	>0.9999	G-H
Kcnh2	F (7, 24) = 1.992	P=0.0985
Tnnc1	F (7, 24) = 7.763	P<0.0001
	Bonferroni's multiple comparisons test	Mean Diff.	95.00% CI of diff.	Below threshold?	Summary	Adjusted P Value
	n-cntrl vs. mc-cntrl	3.495e-06	-9.505e-005 to 0.0001020	No	ns	>0.9999	A-B
	n-cntrl vs. mc-cebp	-6.39e-05	-0.0001624 to 3.464e-005	No	ns	0.8943	A-C
	n-cntrl vs. mc-epas1	-0.0001683	-0.0002668 to -6.973e-005	Yes	****	<0.0001	A-D
	n-cntrl vs. mc-mmp1b	-3.009e-05	-0.0001286 to 6.845e-005	No	ns	>0.9999	A-E
	n-cntrl vs. mc-mmp8	-1.073e-05	-0.0001093 to 8.782e-005	No	ns	>0.9999	A-F
	n-cntrl vs. mc-prrx1	-4e-05	-0.0001385 to 5.854e-005	No	ns	>0.9999	A-G
	n-cntrl vs. mc-sox9	-3.791e-05	-0.0001365 to 6.063e-005	No	ns	>0.9999	A-H
	mc-cntrl vs. mc-cebp	-6.74e-05	-0.0001659 to 3.115e-005	No	ns	0.6828	B-C
	mc-cntrl vs. mc-epas1	-0.0001718	-0.0002703 to -7.323e-005	Yes	****	<0.0001	B-D
	mc-cntrl vs. mc-mmp1b	-3.358e-05	-0.0001321 to 6.496e-005	No	ns	>0.9999	B-E
	mc-cntrl vs. mc-mmp8	-1.422e-05	-0.0001128 to 8.432e-005	No	ns	>0.9999	B-F
	mc-cntrl vs. mc-prrx1	-4.35e-05	-0.0001420 to 5.504e-005	No	ns	>0.9999	B-G
	mc-cntrl vs. mc-sox9	-4.141e-05	-0.0001400 to 5.713e-005	No	ns	>0.9999	B-H
	mc-cebp vs. mc-epas1	-0.0001044	-0.0002029 to -5.832e-006	Yes	*	0.0298	C-D
	mc-cebp vs. mc-mmp1b	3.381e-05	-6.473e-005 to 0.0001324	No	ns	>0.9999	C-E
	mc-cebp vs. mc-mmp8	5.317e-05	-4.537e-005 to 0.0001517	No	ns	>0.9999	C-F
	mc-cebp vs. mc-prrx1	2.39e-05	-7.465e-005 to 0.0001224	No	ns	>0.9999	C-G
	mc-cebp vs. mc-sox9	2.599e-05	-7.256e-005 to 0.0001245	No	ns	>0.9999	C-H
	mc-epas1 vs. mc-mmp1b	0.0001382	3.964e-005 to 0.0002367	Yes	**	0.0014	D-E
	mc-epas1 vs. mc-mmp8	0.0001575	5.901e-005 to 0.0002561	Yes	***	0.0002	D-F
	mc-epas1 vs. mc-prrx1	0.0001283	2.973e-005 to 0.0002268	Yes	**	0.0035	D-G
	mc-epas1 vs. mc-sox9	0.0001304	3.182e-005 to 0.0002289	Yes	**	0.0029	D-H
	mc-mmp1b vs. mc-mmp8	1.936e-05	-7.918e-005 to 0.0001179	No	ns	>0.9999	E-F
	mc-mmp1b vs. mc-prrx1	-9.914e-06	-0.0001085 to 8.863e-005	No	ns	>0.9999	E-G
	mc-mmp1b vs. mc-sox9	-7.825e-06	-0.0001064 to 9.072e-005	No	ns	>0.9999	E-H
	mc-mmp8 vs. mc-prrx1	-2.928e-05	-0.0001278 to 6.927e-005	No	ns	>0.9999	F-G
	mc-mmp8 vs. mc-sox9	-2.719e-05	-0.0001257 to 7.135e-005	No	ns	>0.9999	F-H
	mc-prrx1 vs. mc-sox9	2.089e-06	-9.645e-005 to 0.0001006	No	ns	>0.9999	G-H

## Sheet: Figure 5C
ANOVA and Bonferroni test reporting for Figure 5C. Legends: miRC- miR combo; C- control siRNA; E- Epas1 siRNA
FS	F (3, 13) = 16.47	P=0.0001
	Bonferroni's multiple comparisons test	Mean Diff.	95.00% CI of diff.	Below threshold?	Summary	Adjusted P Value
	Sham vs. negmiR+C	21.09	9.745 to 32.44	Yes	***	0.0004	A-B
	Sham vs. miRC + C	10.17	-0.6790 to 21.02	No	ns	0.0727	A-C
	Sham vs. miRC + E	1.209	-9.642 to 12.06	No	ns	>0.9999	A-D
	negmiR+C vs. miRC + C	-10.92	-20.89 to -0.9535	Yes	*	0.0282	B-C
	negmiR+C vs. miRC + E	-19.88	-29.85 to -9.916	Yes	***	0.0002	B-D
	miRC + C vs. miRC + E	-8.963	-18.36 to 0.4344	No	ns	0.0659	C-D
EF	F (3, 13) = 7.600	P=0.0035
	Bonferroni's multiple comparisons test	Mean Diff.	95.00% CI of diff.	Below threshold?	Summary	Adjusted P Value
	Sham vs. negmiR+C	34.43	7.777 to 61.08	Yes	**	0.0088	A-B
	Sham vs. miRC + C	21.12	-4.360 to 46.61	No	ns	0.1383	A-C
	Sham vs. miRC + E	4.871	-20.61 to 30.35	No	ns	>0.9999	A-D
	negmiR+C vs. miRC + C	-13.3	-36.71 to 10.10	No	ns	0.6052	B-C
	negmiR+C vs. miRC + E	-29.56	-52.97 to -6.149	Yes	*	0.0105	B-D
	miRC + C vs. miRC + E	-16.25	-38.32 to 5.816	No	ns	0.2371	C-D
mVcFc	F (3, 12) = 12.68	P=0.0005
	Bonferroni's multiple comparisons test	Mean Diff.	95.00% CI of diff.	Below threshold?	Summary	Adjusted P Value
	Sham vs. negmiR+C	1.403	0.4153 to 2.390	Yes	**	0.0045	A-B
	Sham vs. miRC + C	0.5848	-0.2985 to 1.468	No	ns	0.3532	A-C
	Sham vs. miRC + E	-0.2226	-1.106 to 0.6607	No	ns	>0.9999	A-D
	negmiR+C vs. miRC + C	-0.8181	-1.701 to 0.06521	No	ns	0.0771	B-C
	negmiR+C vs. miRC + E	-1.625	-2.509 to -0.7422	Yes	***	0.0005	B-D
	miRC + C vs. miRC + E	-0.8074	-1.572 to -0.04246	Yes	*	0.0361	C-D
RWT	F (3, 13) = 9.530	P=0.0014
	Bonferroni's multiple comparisons test	Mean Diff.	95.00% CI of diff.	Below threshold?	Summary	Adjusted P Value
	Sham vs. negmiR+C	0.126	-0.0004111 to 0.2525	No	ns	0.051	A-B
	Sham vs. miRC + C	-0.04769	-0.1686 to 0.07321	No	ns	>0.9999	A-C
	Sham vs. miRC + E	-0.03653	-0.1574 to 0.08437	No	ns	>0.9999	A-D
	negmiR+C vs. miRC + C	-0.1737	-0.2848 to -0.06267	Yes	**	0.0019	B-C
	negmiR+C vs. miRC + E	-0.1626	-0.2736 to -0.05151	Yes	**	0.0033	B-D
	miRC + C vs. miRC + E	0.01116	-0.09355 to 0.1159	No	ns	>0.9999	C-D
LVDd	F (3, 13) = 7.730	P=0.0032
	Bonferroni's multiple comparisons test	Mean Diff.	95.00% CI of diff.	Below threshold?	Summary	Adjusted P Value
	Sham vs. negmiR+C	-1.318	-2.436 to -0.2008	Yes	*	0.0171	A-B
	Sham vs. miRC + C	-0.122	-1.190 to 0.9465	No	ns	>0.9999	A-C
	Sham vs. miRC + E	0.04226	-1.026 to 1.111	No	ns	>0.9999	A-D
	negmiR+C vs. miRC + C	1.196	0.2148 to 2.178	Yes	*	0.0136	B-C
	negmiR+C vs. miRC + E	1.361	0.3791 to 2.342	Yes	**	0.0051	B-D
	miRC + C vs. miRC + E	0.1642	-0.7611 to 1.090	No	ns	>0.9999	C-D
Vol;d	F (3, 13) = 4.688	P=0.0197
	Bonferroni's multiple comparisons test	Mean Diff.	95.00% CI of diff.	Below threshold?	Summary	Adjusted P Value
	Sham vs. negmiR+C	-32.38	-66.14 to 1.380	No	ns	0.0638	A-B
	Sham vs. miRC + C	-16.89	-49.18 to 15.39	No	ns	0.7677	A-C
	Sham vs. miRC + E	-0.6509	-32.93 to 31.63	No	ns	>0.9999	A-D
	negmiR+C vs. miRC + C	15.49	-14.17 to 45.14	No	ns	0.7717	B-C
	negmiR+C vs. miRC + E	31.73	2.077 to 61.38	Yes	*	0.0329	B-D
	miRC + C vs. miRC + E	16.24	-11.71 to 44.20	No	ns	0.5655	C-D
LVDs	F (3, 13) = 12.04	P=0.0005
	Bonferroni's multiple comparisons test	Mean Diff.	95.00% CI of diff.	Below threshold?	Summary	Adjusted P Value
	Sham vs. negmiR+C	-1.915	-3.146 to -0.6839	Yes	**	0.002	A-B
	Sham vs. miRC + C	-0.5012	-1.678 to 0.6759	No	ns	>0.9999	A-C
	Sham vs. miRC + E	-0.02135	-1.199 to 1.156	No	ns	>0.9999	A-D
	negmiR+C vs. miRC + C	1.414	0.3325 to 2.495	Yes	**	0.0081	B-C
	negmiR+C vs. miRC + E	1.894	0.8124 to 2.975	Yes	***	0.0007	B-D
	miRC + C vs. miRC + E	0.4799	-0.5396 to 1.499	No	ns	>0.9999	C-D
Vol;s	F (3, 13) = 6.554	P=0.0062
	Bonferroni's multiple comparisons test	Mean Diff.	95.00% CI of diff.	Below threshold?	Summary	Adjusted P Value
	Sham vs. negmiR+C	-48.59	-89.41 to -7.772	Yes	*	0.0161	A-B
	Sham vs. miRC + C	-22.91	-61.94 to 16.12	No	ns	0.5473	A-C
	Sham vs. miRC + E	-3.791	-42.82 to 35.24	No	ns	>0.9999	A-D
	negmiR+C vs. miRC + C	25.68	-10.17 to 61.53	No	ns	0.2663	B-C
	negmiR+C vs. miRC + E	44.8	8.949 to 80.65	Yes	*	0.0113	B-D
	miRC + C vs. miRC + E	19.12	-14.68 to 52.92	No	ns	0.6138	C-D
